# Supplementary material for: A context-dependent and disordered ubiquitin-binding motif
Source: Cell Mol Life Sci. 2022 Aug 16;79(9):484. doi: 10.1007/s00018-022-04486-w (PMC9381478; doi:10.1007/s00018-022-04486-w)
Supplement: Supplementary file 2 — Supplementary file2 (XLSX 35 KB) [file 18_2022_4486_MOESM2_ESM.xlsx]

## Sheet: human
Name	Accession code	Description	Sequence	GO	Predicted helix content
PJA2	O43164.4	E3 ubiquitin-protein ligase Praja-2	WNGCGDYYQLYDKDEDS	cell junction (GO:0030054); cytoplasm (GO:0005737); endoplasmic reticulum membrane (GO:0005789); Golgi membrane (GO:0000139); intermediate filament cytoskeleton (GO:0045111); plasma membrane (GO:0005886); postsynaptic density (GO:0014069); postsynaptic membrane (GO:0045211); metal ion binding (GO:0046872); protein kinase A catalytic subunit binding (GO:0034236); protein kinase A regulatory subuni…	0.38
M3K7	O43318.1	Mitogen-activated protein kinase kinase kinase 7	ADEPLQYPCQYSDEGQS	Ada2/Gcn5/Ada3 transcription activator complex (GO:0005671); cytosol (GO:0005829); endosome membrane (GO:0010008); nucleus (GO:0005634); plasma membrane (GO:0005886); ATP binding (GO:0005524); identical protein binding (GO:0042802); magnesium ion binding (GO:0000287); MAP kinase kinase kinase activity (GO:0004709); protein kinase activity (GO:0004672); protein serine/threonine kinase activity (GO…	0.04
TOP2A	P11388.3	DNA topoisomerase 2-alpha	KGESDDFHMDFDSAVAP	condensed chromosome (GO:0000793); cytoplasm (GO:0005737); DNA topoisomerase complex (cellular component)(GO:0009330); intracellular ribonucleoprotein complex (GO:0030529); nucleolus (GO:0005730); nucleoplasm (GO:0005654); nucleus (GO:0005634); protein complex (GO:0043234); ATP binding (GO:0005524); chromatin binding (GO:0003682); DNA binding (GO:0003677); DNA binding, bending (GO:0008301); DNA t…	0.17
APC	P25054.2	Adenomatous polyposis coli protein	DDKPTNYSERYSEEEQH	adherens junction (GO:0005912); beta-catenin destruction complex (GO:0030877); bicellular tight junction (GO:0005923); catenin complex (GO:0016342); centrosome (GO:0005813); cytoplasm (GO:0005737); cytosol (GO:0005829); kinetochore (GO:0000776); lamellipodium (GO:0030027); lateral plasma membrane (GO:0016328); microtubule (GO:0005874); nucleoplasm (GO:0005654); nucleus (GO:0005634); perinuclear r…	0.71
CALR	P27797.1	Calreticulin	ITNDEAYAEEFGNETWG	acrosomal vesicle (GO:0001669); cell surface (GO:0009986); cytoplasm (GO:0005737); cytosol (GO:0005829); endocytic vesicle lumen (GO:0071682); endoplasmic reticulum (GO:0005783); endoplasmic reticulum lumen (GO:0005788); endoplasmic reticulum-Golgi intermediate compartment membrane (GO:0033116); external side of plasma membrane (GO:0009897); extracellular exosome (GO:0070062); extracellular regio…	1.65
ARRB2	P32121.2	Beta-arrestin-2	DTNLIEFDTNYATDDDI	basolateral plasma membrane (GO:0016323); clathrin-coated pit (GO:0005905); cytoplasm (GO:0005737); cytoplasmic vesicle (GO:0031410); cytosol (GO:0005829); dendritic spine (GO:0043197); endocytic vesicle (GO:0030139); intracellular membrane-bounded organelle (GO:0043231); nucleus (GO:0005634); plasma membrane (GO:0005886); postsynaptic density (GO:0014069); postsynaptic membrane (GO:0045211); 14-…	0.3
GSH1	P48506.2	Glutamate--cysteine ligase catalytic subunit	KNTPSPFIETFTEDDEA	cytosol (GO:0005829); glutamate-cysteine ligase complex (GO:0017109); ADP binding (GO:0043531); ATP binding (GO:0005524); coenzyme binding (GO:0050662); glutamate binding (GO:0016595); glutamate-cysteine ligase activity (GO:0004357); magnesium ion binding (GO:0000287); protein heterodimerization activity (GO:0046982); aging (GO:0007568); apoptotic mitochondrial changes (GO:0008637); cell redox ho…	0.12
UBE2R1	P49427.2	Ubiquitin-conjugating enzyme E2 R1	DEGSDLFYDDYYEDGEV	cytoplasm (GO:0005737); cytosol (GO:0005829); nuclear speck (GO:0016607); nucleoplasm (GO:0005654); nucleus (GO:0005634); ATP binding (GO:0005524); ubiquitin conjugating enzyme activity (GO:0061631); ubiquitin protein ligase activity (GO:0061630); ubiquitin protein ligase binding (GO:0031625); ubiquitin-protein transferase activity (GO:0004842); cellular protein modification process (GO:0006464);…	0.18
PSN1	P49768.1	Presenilin-1	ENDDGGFSEEWEAQRDS	aggresome (GO:0016235); axon (GO:0030424); azurophil granule membrane (GO:0035577); cell cortex (GO:0005938); cell junction (GO:0030054); cell surface (GO:0009986); centrosome (GO:0005813); ciliary rootlet (GO:0035253); dendritic shaft (GO:0043198); endoplasmic reticulum (GO:0005783); endoplasmic reticulum membrane (GO:0005789); gamma-secretase complex (GO:0070765); Golgi apparatus (GO:0005794); …	1.66
PEX5	P50542.3	Peroxisomal targeting signal 1 receptor	GTATDRWYDEYHPEEDL	cytoplasm (GO:0005737); cytosol (GO:0005829); Golgi apparatus (GO:0005794); intracellular (GO:0005622); membrane (GO:0016020); peroxisomal matrix (GO:0005782); peroxisomal membrane (GO:0005778); peroxisome (GO:0005777); protein complex (GO:0043234); enzyme binding (GO:0019899); peroxisome matrix targeting signal-1 binding (GO:0005052); peroxisome targeting sequence binding (GO:0000268); protein C…	2.35
PEX5	P50542.3	Peroxisomal targeting signal 1 receptor	DAEAHPWLSDYDDLTSA	cytoplasm (GO:0005737); cytosol (GO:0005829); Golgi apparatus (GO:0005794); intracellular (GO:0005622); membrane (GO:0016020); peroxisomal matrix (GO:0005782); peroxisomal membrane (GO:0005778); peroxisome (GO:0005777); protein complex (GO:0043234); enzyme binding (GO:0019899); peroxisome matrix targeting signal-1 binding (GO:0005052); peroxisome targeting sequence binding (GO:0000268); protein C…	0.58
PEX5	P50542.3	Peroxisomal targeting signal 1 receptor	DLTSATYDKGYQFEEEN	cytoplasm (GO:0005737); cytosol (GO:0005829); Golgi apparatus (GO:0005794); intracellular (GO:0005622); membrane (GO:0016020); peroxisomal matrix (GO:0005782); peroxisomal membrane (GO:0005778); peroxisome (GO:0005777); protein complex (GO:0043234); enzyme binding (GO:0019899); peroxisome matrix targeting signal-1 binding (GO:0005052); peroxisome targeting sequence binding (GO:0000268); protein C…	0.61
PSMD7	P51665.2	26S proteasome non-ATPase regulatory subunit 7	LDVSNSFAVPFDEDDKD	cytosol (GO:0005829); extracellular exosome (GO:0070062); extracellular region (GO:0005576); ficolin-1-rich granule lumen (GO:1904813); membrane (GO:0016020); nucleoplasm (GO:0005654); nucleus (GO:0005634); proteasome complex (GO:0000502); proteasome regulatory particle (GO:0005838); secretory granule lumen (GO:0034774); protein homodimerization activity (GO:0042803); anaphase-promoting complex-d…	0.17
SEM1	P60896.1	26S proteasome complex subunit SEM1	DEDAHVWEDNWDDDNVE	cytosol (GO:0005829); nucleoplasm (GO:0005654); proteasome complex (GO:0000502); proteasome regulatory particle, lid subcomplex (GO:0008541); anaphase-promoting complex-dependent catabolic process (GO:0031145); antigen processing and presentation of exogenous peptide antigen via MHC class I, TAP-dependent (GO:0002479); Fc-epsilon receptor signaling pathway (GO:0038095); MAPK cascade (GO:0000165);…	0.26
CKS1	P61024.1	Cyclin-dependent kinases regulatory subunit 1	SHKQIYYSDKYDDEEFE	cyclin-dependent protein kinase holoenzyme complex (GO:0000307); nucleoplasm (GO:0005654); SCF ubiquitin ligase complex (GO:0019005); cyclin-dependent protein serine/threonine kinase activator activity (GO:0061575); histone binding (GO:0042393); protein kinase binding (GO:0019901); ubiquitin binding (GO:0043130); cell cycle (GO:0007049); cell division (GO:0051301); positive regulation of cyclin-d…	0.33
UBR4	Q5T4S7.1	E3 ubiquitin-protein ligase UBR4	TDSNTYYEDDFSSTEED	centrosome (GO:0005813); cytosol (GO:0005829); ficolin-1-rich granule membrane (GO:0101003); integral component of membrane (GO:0016021); membrane (GO:0016020); nucleoplasm (GO:0005654); plasma membrane (GO:0005886); specific granule membrane (GO:0035579); tertiary granule membrane (GO:0070821); calmodulin binding (GO:0005516); ubiquitin-protein transferase activity (GO:0004842); zinc ion binding…	0.18
RBBP6	Q7Z6E9.1	E3 ubiquitin-protein ligase RBBP6	ETDEAAFEPDYNESDSE	chromosome (GO:0005694); cytosol (GO:0005829); microtubule organizing center (GO:0005815); nucleolus (GO:0005730); protein complex (GO:0043234); protein kinase binding (GO:0019901); RNA binding (GO:0003723); ubiquitin protein ligase activity (GO:0061630); ubiquitin-protein transferase activity (GO:0004842); zinc ion binding (GO:0008270); cellular response to DNA damage stimulus (GO:0006974); DNA …	0.48
HUWE1	Q7Z6Z7.3	E3 ubiquitin-protein ligase HUWE1	DDLIIEFDNMFSSATDI	cytoplasm (GO:0005737); cytosol (GO:0005829); extracellular exosome (GO:0070062); extracellular region (GO:0005576); ficolin-1-rich granule lumen (GO:1904813); membrane (GO:0016020); nucleoplasm (GO:0005654); nucleus (GO:0005634); secretory granule lumen (GO:0034774); DNA binding (GO:0003677); RNA binding (GO:0003723); ubiquitin protein ligase activity (GO:0061630); ubiquitin-protein transferase …	0.39
DJC10	Q8IXB1.2	DnaJ homolog subfamily C member 10	YESWNYYRYDFGIYDDD	endoplasmic reticulum (GO:0005783); endoplasmic reticulum chaperone complex (GO:0034663); endoplasmic reticulum lumen (GO:0005788); membrane (GO:0016020); ATPase activator activity (GO:0001671); ATPase binding (GO:0051117); chaperone binding (GO:0051087); disulfide oxidoreductase activity (GO:0015036); Hsp70 protein binding (GO:0030544); misfolded protein binding (GO:0051787); oxidoreductase acti…	0.93
LEO1	Q8WVC0.1	RNA polymerase-associated protein LEO1	SVEPRPFDPQYYEDEFE	Cdc73/Paf1 complex (GO:0016593); centrosome (GO:0005813); fibrillar center (GO:0001650); nucleoplasm (GO:0005654); RNA polymerase II C-terminal domain phosphoserine binding (GO:1990269); beta-catenin-TCF complex assembly (GO:1904837); endodermal cell fate commitment (GO:0001711); histone H2B ubiquitination (GO:0033523); histone monoubiquitination (GO:0010390); mRNA polyadenylation (GO:0006378); n…	0.37
LEO1	Q8WVC0.1	RNA polymerase-associated protein LEO1	PFDPQYYEDEFEDEEML	Cdc73/Paf1 complex (GO:0016593); centrosome (GO:0005813); fibrillar center (GO:0001650); nucleoplasm (GO:0005654); RNA polymerase II C-terminal domain phosphoserine binding (GO:1990269); beta-catenin-TCF complex assembly (GO:1904837); endodermal cell fate commitment (GO:0001711); histone H2B ubiquitination (GO:0033523); histone monoubiquitination (GO:0010390); mRNA polyadenylation (GO:0006378); n…	0.53
ARP5	Q9H9F9.2	Actin-related protein 5	VESMNDFDPLFSEETPG	cytoplasm (GO:0005737); Ino80 complex (GO:0031011); nucleoplasm (GO:0005654); nucleus (GO:0005634); DNA recombination (GO:0006310); double-strand break repair (GO:0006302); protein deubiquitination (GO:0016579); regulation of transcription, DNA-templated (GO:0006355); transcription, DNA-templated (GO:0006351); UV-damage excision repair (GO:0070914)	0.1
CHM4B	Q9H444.1	Charged multivesicular body protein 4b	ISKPVGFGEEFDEDELM	cytoplasm (GO:0005737); cytoplasmic side of plasma membrane (GO:0009898); cytosol (GO:0005829); endosome (GO:0005768); ESCRT III complex (GO:0000815); extracellular exosome (GO:0070062); late endosome membrane (GO:0031902); membrane coat (GO:0030117); midbody (GO:0030496); nuclear envelope (GO:0005635); nucleus (GO:0005634); vesicle (GO:0031982); cadherin binding (GO:0045296); identical protein b…	0.75
ATG3	Q9NT62.1	Ubiquitin-like-conjugating enzyme ATG3	DDGDGGWVDTYHNTGIT	cytoplasmic ubiquitin ligase complex (GO:0000153); cytosol (GO:0005829); Atg12 transferase activity (GO:0019777); Atg8 ligase activity (GO:0019776); enzyme binding (GO:0019899); ligase activity (GO:0016874); ubiquitin-like protein transferase activity (GO:0019787); autophagosome assembly (GO:0000045); autophagy of mitochondrion (GO:0000422); autophagy of nucleus (GO:0044804); cellular protein mod…	0.07
ABI2	Q9NYB9.1	Abl interactor 2	EAAVVEYSDPYAEEDPP	cytoplasm (GO:0005737); cytoskeleton (GO:0005856); cytosol (GO:0005829); filopodium (GO:0030175); lamellipodium (GO:0030027); SCAR complex (GO:0031209); cytoskeletal adaptor activity (GO:0008093); DNA binding (GO:0003677); kinase binding (GO:0019900); proline-rich region binding (GO:0070064); protein complex binding (GO:0032403); SH3 domain binding (GO:0017124); ubiquitin protein ligase binding (…	0.39
UBP36	Q9P275.3	Ubiquitin carboxyl-terminal hydrolase 36	ETVVDDWDEEFDRGKEK	nuclear speck (GO:0016607); nucleolus (GO:0005730); RNA binding (GO:0003723); thiol-dependent ubiquitin-specific protease activity (GO:0004843); positive regulation of protein targeting to mitochondrion (GO:1903955); protein deubiquitination (GO:0016579); regulation of autophagy of mitochondrion (GO:1903146); ubiquitin-dependent protein catabolic process (GO:0006511)	2.58
CHIP	Q9UNE7.2	E3 ubiquitin-protein ligase CHIP	FISENGWVEDY	cytoplasm (GO:0005737); cytosol (GO:0005829); endoplasmic reticulum (GO:0005783); extracellular exosome (GO:0070062); nuclear inclusion body (GO:0042405); nucleoplasm (GO:0005654); ubiquitin conjugating enzyme complex (GO:0031371); ubiquitin ligase complex (GO:0000151); Z disc (GO:0030018); enzyme binding (GO:0019899); G-protein coupled receptor binding (GO:0001664); Hsp70 protein binding (GO:003…	0.28
SMG5	Q9UPR3.3	Protein SMG5	SEDEEEYESGYAFLPDL	cytoplasm (GO:0005737); cytoplasmic ribonucleoprotein granule (GO:0036464); cytosol (GO:0005829); nucleus (GO:0005634); telomerase holoenzyme complex (GO:0005697); DNA polymerase binding (GO:0070182); histone deacetylase binding (GO:0042826); protein phosphatase 2A binding (GO:0051721); ribonuclease activity (GO:0004540); ribonucleoprotein complex binding (GO:0043021); telomerase RNA binding (GO:…	0.36
ZBTB1	Q9Y2K1.3	Zinc finger and BTB domain-containing protein 1	DEPEEPFYRYYVEEDVS	nuclear body (GO:0016604); nuclear membrane (GO:0031965); nucleoplasm (GO:0005654); nucleus (GO:0005634); DNA binding (GO:0003677); K63-linked polyubiquitin modification-dependent protein binding (GO:0070530); metal ion binding (GO:0046872); protein heterodimerization activity (GO:0046982); protein homodimerization activity (GO:0042803); B cell differentiation (GO:0030183); cellular response to D…	0.29
ARI1	Q9Y4X5.2	E3 ubiquitin-protein ligase ARIH1	MDSDEGYNYEFDEDEEC	Cajal body (GO:0015030); cytoplasm (GO:0005737); cytosol (GO:0005829); Lewy body (GO:0097413); nuclear body (GO:0016604); ubiquitin ligase complex (GO:0000151); ubiquitin conjugating enzyme binding (GO:0031624); ubiquitin protein ligase activity (GO:0061630); ubiquitin protein ligase binding (GO:0031625); ubiquitin-like protein transferase activity (GO:0019787); ubiquitin-protein transferase acti…	0.19
CD2AP	Q9Y5K6.1	CD2-associated protein	MVDYIVEYDYDAVH	actin cytoskeleton (GO:0015629); cell-cell junction (GO:0005911); cytoplasm (GO:0005737); endocytic vesicle (GO:0030139); extracellular exosome (GO:0070062); filamentous actin (GO:0031941); perinuclear region of cytoplasm (GO:0048471); plasma membrane (GO:0005886); ruffle (GO:0001726); beta-catenin binding (GO:0008013); cadherin binding (GO:0045296); protein C-terminus binding (GO:0008022); prote…	0.9
SNX9	Q9Y5X1.1	Sorting nexin-9	TGDDDDWDEDWDGPKSS	clathrin-coated vesicle (GO:0030136); cytoplasm (GO:0005737); cytoplasmic vesicle (GO:0031410); cytoplasmic vesicle membrane (GO:0030659); cytosol (GO:0005829); extracellular exosome (GO:0070062); extrinsic component of cytoplasmic side of plasma membrane (GO:0031234); plasma membrane (GO:0005886); ruffle (GO:0001726); trans-Golgi network (GO:0005802); 1-phosphatidylinositol binding (GO:0005545);…	0.15
ASB3	Q9Y575.1	Ankyrin repeat and SOCS box protein 3	MDFTEAYADTCST	cytoplasm (GO:0005737); cytosol (GO:0005829); nucleus (GO:0005634); ubiquitin ligase complex (GO:0000151); ubiquitin protein ligase binding (GO:0031625); ubiquitin-protein transferase activity (GO:0004842); intracellular signal transduction (GO:0035556); post-translational protein modification (GO:0043687)	0.86
UBP34	Q70CQ2.2	Ubiquitin carboxyl-terminal hydrolase 34	RESTGSYSDLYPDSDDS	cytosol (GO:0005829); cysteine-type endopeptidase activity (GO:0004197); thiol-dependent ubiquitin-specific protease activity (GO:0004843); thiol-dependent ubiquitinyl hydrolase activity (GO:0036459); positive regulation of canonical Wnt signaling pathway (GO:0090263); protein deubiquitination (GO:0016579); protein K48-linked deubiquitination (GO:0071108); ubiquitin-dependent protein catabolic pr…	0.23
UBP37	Q86T82.2	Ubiquitin carboxyl-terminal hydrolase 37	SGNEDVFDMEYTEAEAE	nucleoplasm (GO:0005654); nucleus (GO:0005634); cysteine-type endopeptidase activity (GO:0004197); protein kinase binding (GO:0019901); thiol-dependent ubiquitin-specific protease activity (GO:0004843); thiol-dependent ubiquitinyl hydrolase activity (GO:0036459); cell division (GO:0051301); G1/S transition of mitotic cell cycle (GO:0000082); protein deubiquitination (GO:0016579); protein K11-link…	1.17
UB2R2	Q712K3.1	Ubiquitin-conjugating enzyme E2 R2	NSSDLLYDDLYDDDIDD	cytoplasm (GO:0005737); cytosol (GO:0005829); ATP binding (GO:0005524); ubiquitin conjugating enzyme activity (GO:0061631); ubiquitin protein ligase activity (GO:0061630); ubiquitin protein ligase binding (GO:0031625); ubiquitin-protein transferase activity (GO:0004842); proteasome-mediated ubiquitin-dependent protein catabolic process (GO:0043161); protein K48-linked ubiquitination (GO:0070936);…	0.25
EP300	Q09472.2	Histone acetyltransferase p300	ASDGTDFGSLFDLEHDL	chromosome (GO:0005694); cytosol (GO:0005829); histone acetyltransferase complex (GO:0000123); nucleoplasm (GO:0005654); nucleus (GO:0005634); transcription factor complex (GO:0005667); acetyltransferase activity (GO:0016407); activating transcription factor binding (GO:0033613); androgen receptor binding (GO:0050681); beta-catenin binding (GO:0008013); chromatin binding (GO:0003682); chromatin D…	0.37
ERCC8	Q13216.1	DNA excision repair protein ERCC-8	SQLNPAFEDAWSSSDEE	Cul4-RING E3 ubiquitin ligase complex (GO:0080008); Cul4A-RING E3 ubiquitin ligase complex (GO:0031464); cytoplasm (GO:0005737); nuclear matrix (GO:0016363); nucleoplasm (GO:0005654); nucleotide-excision repair complex (GO:0000109); nucleus (GO:0005634); perikaryon (GO:0043204); protein complex (GO:0043234); protein complex binding (GO:0032403); cellular response to DNA damage stimulus (GO:000697…	0.33
PPIL2	Q13356.1	Peptidyl-prolyl cis-trans isomerase-like 2	IDATTVFVDPYEEADAQ	cytoplasm (GO:0005737); Golgi lumen (GO:0005796); nucleoplasm (GO:0005654); nucleus (GO:0005634); plasma membrane (GO:0005886); peptidyl-prolyl cis-trans isomerase activity (GO:0003755); ubiquitin protein ligase activity (GO:0061630); ubiquitin-ubiquitin ligase activity (GO:0034450); leukocyte migration (GO:0050900); protein folding (GO:0006457); protein localization to plasma membrane (GO:007265…	0.87
SART3	Q15020.1	Squamous cell carcinoma antigen recognized by T-cells 3	ESSPGEYEWEYDEEEEK	Cajal body (GO:0015030); cytoplasm (GO:0005737); nuclear speck (GO:0016607); nucleoplasm (GO:0005654); nucleus (GO:0005634); histone binding (GO:0042393); RNA binding (GO:0003723); U4 snRNA binding (GO:0030621); U6 snRNA binding (GO:0017070); U6atac snRNA binding (GO:0030624); ubiquitin-specific protease binding (GO:1990381); cell morphogenesis (GO:0000902); hematopoietic stem cell proliferation …	0.98
MED1	Q15648.4	Mediator of RNA polymerase II transcription subunit 1	SQSQSGFGEEYFDESSQ	chromatin (GO:0000785); mediator complex (GO:0016592); membrane (GO:0016020); nucleolus (GO:0005730); nucleoplasm (GO:0005654); nucleus (GO:0005634); protein-DNA complex (GO:0032993); ubiquitin ligase complex (GO:0000151); chromatin binding (GO:0003682); chromatin DNA binding (GO:0031490); core promoter binding (GO:0001047); estrogen receptor binding (GO:0030331); LBD domain binding (GO:0050693);…	0.16
HERC1	Q15751.2	Probable E3 ubiquitin-protein ligase HERC1	GKQDSVYEEDWDMLDVD	cytoplasm (GO:0005737); cytosol (GO:0005829); Golgi apparatus (GO:0005794); membrane (GO:0016020); ARF guanyl-nucleotide exchange factor activity (GO:0005086); ubiquitin-protein transferase activity (GO:0004842); cerebellar Purkinje cell differentiation (GO:0021702); negative regulation of autophagy (GO:0010507); neuromuscular process controlling balance (GO:0050885); neuron projection developmen…	0.23
RTF1	Q92541.4	RNA polymerase-associated protein RTF1 homolog	SSEDEEFHDGYGEDLMG	Cdc73/Paf1 complex (GO:0016593); nucleolus (GO:0005730); nucleoplasm (GO:0005654); RNA binding (GO:0003723); RNA polymerase II C-terminal domain phosphoserine binding (GO:1990269); single-stranded DNA binding (GO:0003697); transcription factor activity, RNA polymerase II transcription factor binding (GO:0001076); blastocyst growth (GO:0001832); endodermal cell fate commitment (GO:0001711); histon…	0.37

## Sheet: cerevisiae
Name	Accession code	Description	Sequence	GO	Predicted helix content
RPN13	O13563.1	26S proteasome regulatory subunit RPN13	EEELGFWDFEWRPTEKP	nucleus (GO:0005634); proteasome regulatory particle, lid subcomplex (GO:0008541); proteasome storage granule (GO:0034515); endopeptidase activator activity (GO:0061133); proteasome binding (GO:0070628); ubiquitin binding (GO:0043130); ubiquitin-dependent protein catabolic process (GO:0006511)	0.36
SEM1	O94742.1	26S proteasome complex subunit SEM1	VTQTNIWEENWDDVEVD	cytosol (GO:0005829); nucleus (GO:0005634); proteasome regulatory particle, lid subcomplex (GO:0008541); proteasome storage granule (GO:0034515); exocytosis (GO:0006887); filamentous growth (GO:0030447); histone deubiquitination (GO:0016578); maintenance of DNA trinucleotide repeats (GO:0035753); mRNA export from nucleus (GO:0006406); proteasome assembly (GO:0043248); proteasome-mediated ubiquiti…	0.24
NOT3	P06102.2	General negative regulator of transcription subunit 3	VPTFGVFDDDFESDRDS	CCR4-NOT core complex (GO:0030015); cytoplasm (GO:0005737); nucleus (GO:0005634); P-body (GO:0000932); deadenylation-dependent decapping of nuclear-transcribed mRNA (GO:0000290); negative regulation of translation (GO:0017148); nuclear-transcribed mRNA poly tail shortening (biological process)(GO:0000289); positive regulation of transcription elongation from RNA polymerase II promoter (GO:0032968…	0.24
CDC4	P07834.2	Cell division control protein 4	HGEEHDYPLVFHTPEEN	nuclear matrix (GO:0016363); nuclear SCF ubiquitin ligase complex (GO:0043224); nucleus (GO:0005634); SCF ubiquitin ligase complex (GO:0019005); phosphoserine residue binding (GO:0050815); ubiquitin binding (GO:0043130); cell division (GO:0051301); G1/S transition of mitotic cell cycle (GO:0000082); G2/M transition of mitotic cell cycle (GO:0000086); meiotic cell cycle (GO:0051321); protein ubiqu…	0.16
UBP1	P25037.2	Ubiquitin carboxyl-terminal hydrolase 1	TKLHERFEQEFEDSEEE	cytoplasm (GO:0005737); endoplasmic reticulum (GO:0005783); thiol-dependent ubiquitin-specific protease activity (GO:0004843); protein deubiquitination (GO:0016579); ubiquitin-dependent protein catabolic process (GO:0006511)	0.66
UBP1	P25037.2	Ubiquitin carboxyl-terminal hydrolase 1	LSTPGVFMLFYEYDFDE	cytoplasm (GO:0005737); endoplasmic reticulum (GO:0005783); thiol-dependent ubiquitin-specific protease activity (GO:0004843); protein deubiquitination (GO:0016579); ubiquitin-dependent protein catabolic process (GO:0006511)	0.26
CNE1	P27825.1	Calnexin homolog	EIINPNYMGEWHPPEIE	integral component of endoplasmic reticulum membrane (GO:0030176); calcium ion binding (GO:0005509); carbohydrate binding (GO:0030246); unfolded protein binding (GO:0051082); protein folding (GO:0006457); ubiquitin-dependent ERAD pathway (GO:0030433)	0.06
RAD23	P32628.1	UV excision repair protein RAD23	GEGEGSFQVDYTPEDDQ	cytoplasm (GO:0005737); nucleotide-excision repair factor 2 complex (GO:0000111); proteasome complex (GO:0000502); damaged DNA binding (GO:0003684); proteasome binding (GO:0070628); protein binding, bridging (GO:0030674); ubiquitin binding (GO:0043130); negative regulation of transcription from RNA polymerase II promoter (GO:0000122); nucleotide-excision repair (GO:0006289); proteasome-mediated u…	0.15
UFD4	P33202.1	Ubiquitin fusion degradation protein 4	DEGDEEYDYEFTDMEIP	cytoplasm (GO:0005737); ubiquitin protein ligase activity (GO:0061630); ubiquitin-protein transferase activity (GO:0004842); free ubiquitin chain polymerization (GO:0010994); negative regulation of telomerase activity (GO:0051974); protein monoubiquitination (GO:0006513); protein polyubiquitination (GO:0000209)	0.14
EDE1	P34216.2	EH domain-containing and endocytosis protein 1	LPVKDEFDDEFAGLEQA	actin cortical patch (GO:0030479); cellular bud neck (GO:0005935); cellular bud tip (GO:0005934); cytoplasm (GO:0005737); calcium ion binding (GO:0005509); ubiquitin binding (GO:0043130); actin cortical patch organization (GO:0044396); endocytosis (GO:0006897); endoplasmic reticulum unfolded protein response (GO:0030968); positive regulation of cytokinesis (GO:0032467); regulation of protein loca…	0.62
EDE1	P34216.2	EH domain-containing and endocytosis protein 1	QVSNDEWDEIFAGFGNS	actin cortical patch (GO:0030479); cellular bud neck (GO:0005935); cellular bud tip (GO:0005934); cytoplasm (GO:0005737); calcium ion binding (GO:0005509); ubiquitin binding (GO:0043130); actin cortical patch organization (GO:0044396); endocytosis (GO:0006897); endoplasmic reticulum unfolded protein response (GO:0030968); positive regulation of cytokinesis (GO:0032467); regulation of protein loca…	0.97
UBP11	P36026.1	Ubiquitin carboxyl-terminal hydrolase 11	RMDEENYEEEFC	thiol-dependent ubiquitin-specific protease activity (GO:0004843); protein deubiquitination (GO:0016579); ubiquitin-dependent protein catabolic process (GO:0006511)	0.61
DOA1	P36037.1	Protein DOA1	EFEGKTYDYVFDVDIED	cytoplasm (GO:0005737); nucleus (GO:0005634); ubiquitin binding (GO:0043130); double-strand break repair via nonhomologous end joining (GO:0006303); mitochondria-associated ubiquitin-dependent protein catabolic process (GO:0072671); proteasome-mediated ubiquitin-dependent protein catabolic process (GO:0043161); ribophagy (GO:0034517); ubiquitin recycling (GO:0010992)	0.2
UBP14	P38237.2	Ubiquitin carboxyl-terminal hydrolase 14	DECIYCFESPYNEPLAL	cytoplasm (GO:0005737); nucleus (GO:0005634); thiol-dependent ubiquitin-specific protease activity (GO:0004843); zinc ion binding (GO:0008270); negative regulation of gluconeogenesis (GO:0045721); proteasome-mediated ubiquitin-dependent protein catabolic process (GO:0043161); protein deubiquitination (GO:0016579)	0.33
PAF1	P38351.1	RNA polymerase II-associated protein 1	ELEEDEWISMYATDHKD	Cdc73/Paf1 complex (GO:0016593); nucleus (GO:0005634); transcriptionally active chromatin (GO:0035327); chromatin binding (GO:0003682); RNA polymerase II C-terminal domain phosphoserine binding (GO:1990269); RNA polymerase II core binding (GO:0000993); transcription factor activity, RNA polymerase II core promoter sequence-specific (GO:0000983); transcription factor activity, RNA polymerase II tr…	1.59
PRE3	P38624.2	Proteasome subunit beta type-1	VERLIFYPDEYEQL	endoplasmic reticulum membrane (GO:0005789); nucleus (GO:0005634); proteasome core complex, beta-subunit complex (GO:0019774); proteasome storage granule (GO:0034515); vacuolar membrane (GO:0005774); endopeptidase activity (GO:0004175); threonine-type endopeptidase activity (GO:0004298); proteasomal ubiquitin-independent protein catabolic process (GO:0010499); proteasome-mediated ubiquitin-depend…	1.08
SSM4	P40318.1	ERAD-associated E3 ubiquitin-protein ligase DOA10	DEQNTEYDQYYIVYVPP	Doa10p ubiquitin ligase complex (GO:0000837); integral component of endoplasmic reticulum membrane (GO:0030176); integral component of membrane (GO:0016021); nuclear envelope (GO:0005635); nuclear inner membrane (GO:0005637); ubiquitin protein ligase activity (GO:0061630); ubiquitin protein ligase activity involved in ERAD pathway (GO:1904264); ubiquitin-protein transferase activity (GO:0004842);…	0.91
MND2	P40577.1	Anaphase-promoting complex subunit MND2	DEISYDYDAEFDHVVDE	anaphase-promoting complex (GO:0005680); nucleus (GO:0005634); anaphase-promoting complex-dependent catabolic process (GO:0031145); cell division (GO:0051301); mitotic sister chromatid segregation (GO:0000070); protein autoubiquitination (GO:0051865); protein ubiquitination (GO:0016567); reciprocal meiotic recombination (GO:0007131); regulation of mitotic metaphase/anaphase transition (GO:0030071)	0.26
ATG18	P43601.1	Autophagy-related protein 18	DIDTSEYPELFETGNSA	cytosol (GO:0005829); endosome (GO:0005768); endosome membrane (GO:0010008); fungal-type vacuole membrane (GO:0000329); PAS complex (GO:0070772); phagophore (GO:0061908); pre-autophagosomal structure (GO:0000407); pre-autophagosomal structure membrane (GO:0034045); vacuolar membrane (GO:0005774); phosphatidylinositol-3,5-bisphosphate binding (GO:0080025); phosphatidylinositol-3-phosphate binding …	0.16
ALY2	P47029.2	Arrestin-related trafficking adapter 3	PPPDFDFSSDFISDAAS	early endosome (GO:0005769); late endosome (GO:0005770); protein binding, bridging (GO:0030674); ubiquitin protein ligase binding (GO:0031625); positive regulation of ubiquitin-dependent endocytosis (GO:2000397); regulation of intracellular transport (GO:0032386); ubiquitin-dependent endocytosis (GO:0070086)	0.27
CUL3	P53202.1	Cullin-3	GLSEESFEESWETVKYA	Cul3-RING ubiquitin ligase complex (GO:0031463); ubiquitin protein ligase binding (GO:0031625); ubiquitin-protein transferase activity (GO:0004842); protein ubiquitination involved in ubiquitin-dependent protein catabolic process (GO:0042787); ubiquitin-dependent protein catabolic process (GO:0006511)	2.1
UBP10	P53874.2	Ubiquitin carboxyl-terminal hydrolase 10	DGSWATYDDEYINIISE	chromosome, subtelomeric region (GO:0099115); chromosome, telomeric region (GO:0000781); nucleolus (GO:0005730); nucleus (GO:0005634); thiol-dependent ubiquitin-specific protease activity (GO:0004843); chromatin silencing at subtelomere (GO:0099114); chromatin silencing at telomere (GO:0006348); histone deubiquitination (GO:0016578); protein deubiquitination (GO:0016579); ubiquitin-dependent prot…	0.78
ASI3	P53983.2	Protein ASI3	DDDKLEFKFDFAFDSCD	Asi complex (GO:0097658); integral component of membrane (GO:0016021); nuclear inner membrane (GO:0005637); metal ion binding (GO:0046872); ubiquitin-protein transferase activity (GO:0004842); cellular response to amino acid stimulus (GO:0071230); transcription factor catabolic process (GO:0036369); ubiquitin-dependent protein catabolic process (GO:0006511)	0.9
ASI1	P54074.1	Protein ASI1	NTSDDEYSEDYEPSEVE	Asi complex (GO:0097658); integral component of membrane (GO:0016021); nuclear inner membrane (GO:0005637); metal ion binding (GO:0046872); ubiquitin-protein transferase activity (GO:0004842); cellular response to amino acid stimulus (GO:0071230); transcription factor catabolic process (GO:0036369); ubiquitin-dependent protein catabolic process (GO:0006511)	0.15
EAR1	Q03212.1	Protein EAR1	GGEDNDFDEDFSDGDSD	endosome (GO:0005768); endosome membrane (GO:0010008); integral component of membrane (GO:0016021); vacuolar membrane (GO:0005774); protein transport to vacuole involved in ubiquitin-dependent protein catabolic process via the multivesicular body sorting pathway (GO:0043328)	0.09
TOM1	Q03280.1	E3 ubiquitin-protein ligase TOM1	VDSDNGFEVVFSDEDDD	cytoplasm (GO:0005737); nucleolus (GO:0005730); ubiquitin protein ligase activity (GO:0061630); ubiquitin-protein transferase activity (GO:0004842); cleavage in ITS2 between 5.8S rRNA and LSU-rRNA of tricistronic rRNA transcript (biological process)(GO:0000448); endonucleolytic cleavage in 5'-ETS of tricistronic rRNA transcript (biological process)(GO:0000480); endonucleolytic cleavage in ITS1 to…	0.1
USA1	Q03714.1	U1 SNP1-associating protein 1	SPSGSAFDLEYDMEGEF	endoplasmic reticulum membrane (GO:0005789); Hrd1p ubiquitin ligase ERAD-L complex (GO:0000839); integral component of membrane (GO:0016021); identical protein binding (GO:0042802); protein complex scaffold activity (GO:0032947); mRNA splicing, via spliceosome (GO:0000398); positive regulation of protein oligomerization (GO:0032461); ubiquitin-dependent ERAD pathway (GO:0030433)	0.31
HRD3	Q05787.1	ERAD-associated E3 ubiquitin-protein ligase component HRD3	EPNADEFVGFYVPMDYS	endoplasmic reticulum membrane (GO:0005789); Hrd1p ubiquitin ligase ERAD-L complex (GO:0000839); Hrd1p ubiquitin ligase ERAD-M complex (GO:0000838); integral component of membrane (GO:0016021); luminal surveillance complex (GO:0034099); protein ubiquitination (GO:0016567); retrograde protein transport, ER to cytosol (GO:0030970); ubiquitin-dependent ERAD pathway (GO:0030433)	0.14
MMS22	Q06164.1	E3 ubiquitin-protein ligase substrate receptor MMS22	EEISIIYEPEFNENYLW	Cul8-RING ubiquitin ligase complex (GO:0035361); nucleus (GO:0005634); cell division (GO:0051301); cellular response to DNA damage stimulus (GO:0006974); double-strand break repair (GO:0006302); double-strand break repair via homologous recombination (GO:0000724); meiotic sister chromatid segregation (GO:0045144); recombinational repair (GO:0000725); replication fork processing (GO:0031297)	0.43
UBR2	Q07963.1	E3 ubiquitin-protein ligase UBR2	EDSDESWFKPWSLENIE	cytoplasm (GO:0005737); MUB1-RAD6-UBR2 ubiquitin ligase complex (GO:1990304); ubiquitin ligase complex (GO:0000151); ubiquitin protein ligase activity (GO:0061630); ubiquitin-protein transferase activity (GO:0004842); zinc ion binding (GO:0008270); cytoplasm protein quality control by the ubiquitin-proteasome system (GO:0071629); protein polyubiquitination (GO:0000209); protein ubiquitination inv…	0.42
SWM1	Q12379.1	Anaphase-promoting complex subunit SWM1	EQNSNRYWNSFHDEDDW	anaphase-promoting complex (GO:0005680); nucleus (GO:0005634); anaphase-promoting complex-dependent catabolic process (GO:0031145); ascospore wall assembly (GO:0030476); cell division (GO:0051301); protein ubiquitination (GO:0016567); regulation of mitotic metaphase/anaphase transition (GO:0030071)	0.71
RMD5	Q12508.1	Sporulation protein RMD5	SELLDSFETEFAKFYTD	cytosol (GO:0005829); GID complex (GO:0034657); peroxisome (GO:0005777); ubiquitin-protein transferase activity (GO:0004842); meiotic cell cycle (GO:0051321); negative regulation of gluconeogenesis (GO:0045721); proteasome-mediated ubiquitin-dependent protein catabolic process (GO:0043161); protein ubiquitination involved in ubiquitin-dependent protein catabolic process (GO:0042787); sporulation …	2.75
NOT5	Q12514.1	General negative regulator of transcription subunit 5	DPDFIEYDTIYEDMGCE	CCR4-NOT core complex (GO:0030015); cytoplasm (GO:0005737); nucleus (GO:0005634); P-body (GO:0000932); deadenylation-dependent decapping of nuclear-transcribed mRNA (GO:0000290); deadenylation-independent decapping of nuclear-transcribed mRNA (GO:0031087); negative regulation of translation (GO:0017148); nuclear-transcribed mRNA poly tail shortening (biological process)(GO:0000289); positive regu…	0.19

## Sheet: pombe
Name	Accession code	Description	Sequence	GO	Predicted helix content
VPS4	Q09803.1	Suppressor protein of bem1/bed5 double mutants	PGDPDAFESSWLEVNPE	cytoplasm (GO:0005737); cytosol (GO:0005829); endosome membrane (GO:0010008); nucleus (GO:0005634); ATP binding (GO:0005524); ATPase activity (GO:0016887); late endosome to vacuole transport (GO:0045324); nuclear envelope organization (GO:0006998); protein transport to vacuole involved in ubiquitin-dependent protein catabolic process via the multivesicular body sorting pathway (GO:0043328)	1.15
SPP42	O14187.1	Pre-mRNA-splicing factor spp42	IEEDPNFEIPFDPFFHS	catalytic step 2 spliceosome (GO:0071013); post-mRNA release spliceosomal complex (GO:0071014); Prp19 complex (GO:0000974); spliceosomal complex (GO:0005681); U4/U6 x U5 tri-snRNP complex (GO:0046540); U5 snRNP (GO:0005682); pre-mRNA intronic binding (GO:0097157); second spliceosomal transesterification activity (GO:0000386); thiol-dependent ubiquitin-specific protease activity (GO:0004843); U1 s…	0.03
PTR1	O13834.1	E3 ubiquitin-protein ligase ptr1	SEQDDEFQWEWNTETPS	cytoplasm (GO:0005737); nucleus (GO:0005634); ubiquitin protein ligase activity (GO:0061630); mRNA transport (GO:0051028); protein ubiquitination involved in ubiquitin-dependent protein catabolic process (GO:0042787); rRNA processing (GO:0006364)	0.74
SGF11	Q5FC18.1	SAGA-associated factor 11	LSNATSYSTLFEDDNAD	SAGA complex (GO:0000124); metal ion binding (GO:0046872); chromatin remodeling (GO:0006338); histone acetylation (GO:0016573); histone deubiquitination (GO:0016578); regulation of transcription from RNA polymerase II promoter (GO:0006357); transcription, DNA-templated (GO:0006351)	0.41
UFD1	O42915.4	Ubiquitin fusion degradation protein 1	MFGGSFFSSDDD	cytosol (GO:0005829); endoplasmic reticulum (GO:0005783); Hrd1p ubiquitin ligase complex (GO:0000836); nucleus (GO:0005634); RQC complex (GO:1990112); VCP-NPL4-UFD1 AAA ATPase complex (GO:0034098); SUMO binding (GO:0032183); protein localization to Golgi apparatus (GO:0034067); ribosome-associated ubiquitin-dependent protein catabolic process (GO:1990116); sterol regulatory element binding protei…	0.03
RPN2	O74762.1	26S proteasome regulatory subunit rpn2	ASPPEDFEYPFDDDD	cytosol (GO:0005829); nucleus (GO:0005634); proteasome regulatory particle, base subcomplex (GO:0008540); proteasome storage granule (GO:0034515); enzyme regulator activity (GO:0030234); positive regulation of mitotic metaphase/anaphase transition (GO:0045842); proteasome-mediated ubiquitin-dependent protein catabolic process (GO:0043161); regulation of protein catabolic process (GO:0042176)	0.02
SPJ1	O94625.2	DnaJ-related protein spj1	NNLFEKYDNEFDEL	cytosol (GO:0005829); endoplasmic reticulum lumen (GO:0005788); Hsp70 protein binding (GO:0030544); metal ion binding (GO:0046872); unfolded protein binding (GO:0051082); cellular response to unfolded protein (GO:0034620); protein folding in endoplasmic reticulum (GO:0034975); protein transport (GO:0015031); ubiquitin-dependent ERAD pathway (GO:0030433)	0.71
CKS1	P08463.3	Cyclin-dependent kinases regulatory subunit	FIDQIHYSPRYADDEYE	cyclin-dependent protein kinase holoenzyme complex (GO:0000307); cytosol (GO:0005829); nucleus (GO:0005634); SCF ubiquitin ligase complex (GO:0019005); cyclin-dependent protein serine/threonine kinase activator activity (GO:0061575); histone binding (GO:0042393); protein complex binding (GO:0032403); protein kinase binding (GO:0019901); ubiquitin binding (GO:0043130); zinc ion binding (GO:0008270…	0.3
YORS	O94276.1	Meiotic chromosome segregation protein P8B7.28c	NLESDKFVDPFIGDDSD	chromosome, centromeric outer repeat region (GO:0034507); chromosome, telomeric region (GO:0000781); CLRC ubiquitin ligase complex (GO:0043494); nuclear pericentric heterochromatin (GO:0031618); nucleolus (GO:0005730); nucleus (GO:0005634); chromatin silencing at centromere (GO:0030702); chromatin silencing at centromere outer repeat region (GO:1990141); CLRC ubiquitin ligase complex localization…	0.13
UBP5	Q09879.3	Probable ubiquitin carboxyl-terminal hydrolase 5	EVLEENYGGDYIMHPPF	cytosol (GO:0005829); Golgi apparatus (GO:0005794); nucleus (GO:0005634); thiol-dependent ubiquitin-specific protease activity (GO:0004843); thiol-dependent ubiquitinyl hydrolase activity (GO:0036459); protein deubiquitination (GO:0016579); protein K11-linked deubiquitination (GO:0035871); protein K63-linked deubiquitination (GO:0070536); ubiquitin-dependent protein catabolic process (GO:0006511)	0.17
CUE3	O74485.1	CUE domain-containing protein 3	MAEDDEYDDTYDDLDTT	activating signal cointegrator 1 complex (GO:0099053); cytosol (GO:0005829); nucleus (GO:0005634); ubiquitin binding (GO:0043130); regulation of transcription, DNA-templated (GO:0006355)	0.24
